# Supplementary material for: Efficacy and Safety of Immune Checkpoint Inhibitor Combination Therapy for Dysphagia in Patients with Advanced Esophageal Cancer
Source: J Clin Med. 2024 Aug 15;13(16):4806. doi: 10.3390/jcm13164806 (PMC11355245; doi:10.3390/jcm13164806)
Supplement: Supplementary file 1 [file jcm-13-04806-s001.zip]

Archive with 1 entries (1 files):
- jcm-3150866-supplementary.pdf
